# Supplementary material for: Pyrimidine Triones as Potential Activators of p53 Mutants
Source: Biomolecules. 2024 Aug 8;14(8):967. doi: 10.3390/biom14080967 (PMC11352488; doi:10.3390/biom14080967)
Supplement: Supplementary file 1 [file biomolecules-14-00967-s001.zip]

Archive with 1 entries (1 files):
- biomolecules-3012619-supplementary 8.8.pdf
